# Supplementary material for: Individual-level changes in self-rated health before and during the economic crisis in Europe
Source: Int J Equity Health. 2016 Jan 5;15:1. doi: 10.1186/s12939-015-0290-8 (PMC4700771; doi:10.1186/s12939-015-0290-8)
Supplement: Additional file 1: — Levels of social spending for different benefits among European countries in 2010. (XLS 57 kb) [file 12939_2015_290_MOESM1_ESM.xls]

## Sheet: Data
GEO/TIME	All	Sickness/Health care	Disability	older age	Survivors	Family/Children	Unemployment	Housing	Social exclusion n.e.c.					GEO/TIME	All	Older age	Sickness/Health care	Disability	Survivors	Family/Children	Unemployment	Housing	Social exclusion n.e.c.	All
Latvia	2376.91	493.67	181.69	1230.95	40.49	201.8	176.95	19.18	32.19					Latvia	2376.91	0.517878	0.207694	0.0764396	0.0170347	0.0849001	0.0744454	0.0080693	0.0135428	1
Estonia	2810.18	753.61	306.35	1225.38	16.6	358.28	119	7.87	23.11					Estonia	2810.18	0.43605	0.268171	0.109014	0.00590709	0.127494	0.042346	0.00280053	0.00822367	1.00001
Lithuania	2817.21	731.87	283.94	1140.69	87.05	339.79	122.64	0.48	110.76					Lithuania	2817.21	0.404901	0.259785	0.100788	0.0308994	0.120612	0.0435324	0.000170381	0.0393155	1
Poland	3253.29	752.89	262.79	1557.45	338.06	227.37	69.88	10.2	34.64					Poland	3253.29	0.478731	0.231424	0.0807767	0.103913	0.0698893	0.0214798	0.00313529	0.0106477	0.999997
Slovakia	3438.14	1052.73	297.99	1289.82	181	333.3	188.73	6.76	87.81					Slovakia	3438.14	0.375151	0.306192	0.0866719	0.0526447	0.096942	0.0548931	0.00196618	0.02554	1
Hungary	3807.11	977.34	314.85	1535.58	220.52	495	152.15	89.45	22.22					Hungary	3807.11	0.403345	0.256714	0.0827005	0.0579232	0.13002	0.0399647	0.0234955	0.00583645	1
Czech Republic	4185.89	1301.66	314.06	1749.49	151.42	430.42	168.81	23.44	46.59					Czech Republic	4185.89	0.417949	0.310964	0.0750282	0.0361739	0.102826	0.0403283	0.00559976	0.0111302	1
Portugal	4807.07	1325.05	392.96	2135.64	350.52	263.09	273.24	0.39	66.16					Portugal	4807.07	0.444271	0.275646	0.0817463	0.0729176	0.0547298	0.0568413	8.11305e-05	0.0137631	0.999996
Slovenia	4959.67	1601.23	356.87	1958.18	346.59	440.27	136.28	1.81	118.43					Slovenia	4959.67	0.394821	0.32285	0.0719544	0.0698817	0.08877	0.0274776	0.000364944	0.0238786	0.999998
Cyprus	5054.78	1158.66	172.79	2077.12	289.88	493.37	246.97	259.28	356.73					Cyprus	5054.78	0.410922	0.229221	0.0341835	0.0573477	0.0976046	0.0488587	0.051294	0.0705728	1
Spain	5793.72	1670.85	404.8	1962.65	520.1	349.61	780.77	51.05	53.9					Spain	5793.72	0.338755	0.28839	0.0698688	0.0897696	0.0603429	0.134761	0.00881126	0.00930318	1
Iceland	6797.51	2398.33	961.59	1435.13	160.81	874.85	460.96	296.12	209.72					Iceland	6797.51	0.211126	0.352825	0.141462	0.0236572	0.128702	0.0678131	0.043563	0.0308525	1
Italy	7330.61	1857.94	417.26	3640.93	668.8	299.59	385.37	7.97	52.76					Italy	7330.61	0.496675	0.25345	0.0569202	0.0912339	0.0408684	0.05257	0.00108722	0.00719722	1
United Kingdom	7558.01	2242.5	525.29	3073.05	28.5	850.27	187.91	376.93	273.56					United Kingdom	7558.01	0.406595	0.296705	0.0695011	0.00377083	0.112499	0.0248624	0.0498716	0.0361947	1
Finland	8091.79	2040.39	976.97	2909.13	262.42	899	665.4	140.54	197.94					Finland	8091.79	0.359516	0.252156	0.120736	0.0324304	0.1111	0.0822315	0.0173682	0.0244618	1
Belgium	8246.99	2359.47	613.59	2636.49	606.85	653.61	1078.31	63.52	235.16					Belgium	8246.99	0.319691	0.286101	0.0744017	0.0735844	0.0792544	0.130752	0.0077022	0.0285146	1
France	8514.67	2487.43	542.9	3359.69	488.28	680.15	527.32	226.93	201.96					France	8514.67	0.394577	0.292135	0.0637605	0.0573457	0.0798798	0.0619308	0.0266516	0.0237191	0.999999
Sweden	8780.76	2200.25	1193.96	3561.49	153.07	920.76	404.65	136.08	210.5					Sweden	8780.76	0.405602	0.250576	0.135975	0.0174324	0.104861	0.0460837	0.0154975	0.0239729	1
Austria	9278.52	2355.74	692.83	3983.39	613.16	957.92	524.4	50.28	100.81					Austria	9278.52	0.429313	0.253892	0.0746703	0.0660838	0.103241	0.0565176	0.00541897	0.0108649	1
Netherlands	9560.07	3369.48	777.73	3368.94	390.35	392.29	494.1	120.66	646.52					Netherlands	9560.07	0.352397	0.352453	0.0813519	0.0408313	0.0410342	0.0516837	0.0126212	0.0676271	1
Denmark	9673.9	2060.73	1232.42	4075.47	2.39	1270.45	542.61	203.91	285.92					Denmark	9673.9	0.421285	0.21302	0.127396	0.000247057	0.131328	0.0560901	0.0210784	0.0295558	1
Norway	10313.8	3246.89	1798.97	3172.93	120.21	1289.99	334.14	61.88	288.75					Norway	10313.8	0.307641	0.314812	0.174424	0.0116553	0.125075	0.0323975	0.00599976	0.0279966	1
Luxembourg	12926.4	3291.56	1472.71	3545.07	1129.54	2299.84	724.71	175.65	287.29					Luxembourg	12926.4	0.274251	0.254639	0.113931	0.0873827	0.177919	0.0560645	0.0135885	0.0222251	1
																0.0699496	0.0397063	0.0319531	0.0310482	0.0327359	0.0282373	0.0155252	0.0170242	2.40582e-06
																0.377975	0.275209	0.0914653	0.047829	0.0986909	0.0566924	0.0141842	0.0245624	1
